# Supplementary material for: Novel cooperative antipredator tactics of an ant specialized against a snake
Source: R Soc Open Sci. 2019 Aug 14;6(8):190283. doi: 10.1098/rsos.190283 (PMC6731735; doi:10.1098/rsos.190283)
Supplement: Supplemental data [file rsos190283supp1.xlsx]

## Sheet: Sheet1
SNAKE_SPECIES	SNAKE_ID	SNAKE_SNOUT-VENT-LENGTH	SNAKE_SEX	NEST_ID	NUMBER_OF_BITING_ANTS	NUMBER_OF_EVACUATING_ANTS	NUMBER_OF_ALERTING_ANTS_AFTER_SNAKE_PRESENTATION	NUMBER_OF_ALERTING_ANTS_BEFORE4M_SNAKE_PRESENTATION	NUMBER_OF_ALERTING_ANTS_AFTER4M_SNAKE_PRESENTATION	NUMBER_OF_ANTS_BEFORE15SEC_SNAKE_PRESENTATION	NUMBER_OF_ANTS_AFTER15SEC_SNAKE_PRESENTATION
T. lateralis	1	510	female	2	41	0	69	4	42	98	61
T. lateralis	1	510	female	5	63	0	78	5	70	14	16
T. lateralis	1	510	female	6	48	0	72	5	62	16	18
T. lateralis	1	510	female	7	131	0	57	2	57	141	83
T. lateralis	1	510	female	8	36	0	21	4	18	74	49
T. lateralis	2	467	female	11	12	0	28	12	26	37	35
T. lateralis	2	467	female	12	55	0	54	0	46	67	43
T. lateralis	2	467	female	13	14	0	28	7	26	17	10
T. lateralis	3	540	male	14	7	0	18	19	16	90	53
T. lateralis	4	495	male	15	24	0	55	27	51	5	12
T. lateralis	5	490	male	16	1	0	15	7	12	43	39
T. lateralis	5	490	male	17	66	0	13	6	12	147	161
T. lateralis	3	540	male	18	284	0	326	18	286	45	34
T. lateralis	5	490	male	19	3	0	35	10	34	37	24
M. colubrinus	6	687	female	1	0	0	0	0	0	7	1
M. colubrinus	7	994	male	2	0	0	7	3	7	7	14
M. colubrinus	6	687	female	3	2	0	8	3	8	55	37
M. colubrinus	6	687	female	4	2	0	4	4	4	62	52
M. colubrinus	7	994	male	5	1	0	4	0	4	57	56
M. colubrinus	6	687	female	6	1	0	5	3	5	27	25
M. colubrinus	8	701	female	7	2	0	2	0	2	60	49
M. colubrinus	8	701	female	9	0	0	1	0	1	74	83
M. colubrinus	7	994	male	10	0	0	0	0	0	37	45
M. colubrinus	9	820	male	14	0	0	2	2	2	73	64
M. colubrinus	9	820	male	15	0	0	2	0	2	4	0
M. colubrinus	10	737	male	16	0	0	6	25	6	55	38
M. colubrinus	11	631	female	17	1	0	2	2	2	128	110
M. colubrinus	9	820	male	18	6	0	14	4	12	19	13
M. colubrinus	12	610	female	19	0	0	5	3	3	41	30
M. decorsei	13	384	unknown	2	1	39	70	3	62	78	12
M. decorsei	13	384	unknown	3	10	83	98	1	91	66	5
M. decorsei	13	384	unknown	5	12	536	174	0	173	50	13
M. decorsei	13	384	unknown	9	10	45	24	0	24	70	22
M. decorsei	13	384	unknown	10	32	2	19	1	17	35	9
M. decorsei	14	257	unknown	14	24	7	79	0	71	93	79
M. decorsei	15	266	unknown	15	32	304	157	21	106	21	8
M. decorsei	16	272	unknown	16	0	67	25	17	18	31	31
M. decorsei	17	223	unknown	17	191	43	130	3	129	100	70
M. decorsei	18	433	unknown	18	0	304	18	2	17	42	38
M. decorsei	19	265	unknown	19	0	0	15	0	15	39	25
